# Supplementary material for: Health risk assessment on musculoskeletal disorders among potato-chip processing workers
Source: PLoS One. 2019 Dec 3;14(12):e0224980. doi: 10.1371/journal.pone.0224980 (PMC6890250; doi:10.1371/journal.pone.0224980)
Supplement: S1 Dataset — (XLSX) [file pone.0224980.s001.xlsx]

## Sheet: Job
No	Department	Job characteristics
1	Cool Room	Inspect grade of raw potato
2		Drive Forklift
3		Drive Handlift
4		Push/ control Handlift
5	Processing	Cut / peel potato with knife
6		Inspection QC chip
7	Packing	Handle Lift for potato-chip ingredient
8		Fill hopper for potato-chip ingredient
9		Change film roll
10		Pack big bag L1
11		Prepare big bag input L1
12		Close big bag L1
13		Pack boxes L1
14		Order big bag in cardboard box L2
15		Pack big bag in cardboard box L1
16		Pack big bag in cardboard box L2
17		Pack cardboard boxes
18		Order bag in to machine L2
19		Pulling box to fill Lift L2
20		Package sealing end Line
21		Fill boxes
22		Pack boxes
23	FG W/H	Hold cardboard boxes on conveyor
24		Handling package on pallets
25		Transporting pallets

## Sheet: MSDs
No	Department	Job characteristics		Severity											Frequency											MSDs discomfort										MSDs max	MSDs max G		Severity area					Frequency					MSDs
				A1	A2	A3	A4	A5	A6	A7	A8	A9	A10		B1	B2	B3	B4	B5	B6	B7	B8	B9	B10		S1	S2	S3	S4	S5	S6	S7	S8	S9	S10				area 1	area 2	area 3	area 4		area 1	area 2	area 3	area 4		area 1
1	Cool Room	Inspect grade of raw potato		1	2	3	4	1	2	3	4	1	2		1	2	3	4	1	2	3	4	1	2		1	4	9	16	1	4	9	16	1	4	16	4		1	2	4	4		1	2	4	4		1
2		Drive Forklift		1	1	1	1	1	1	1	1	1	1		2	2	2	2	2	2	2	2	2	2		2	2	2	2	2	2	2	2	2	2	2	1		1	1	1	1		2	2	2	2		2
3		Drive Handlift		3	3	3	3	3	3	3	3	3	3		4	4	4	4	4	4	4	4	4	4		12	12	12	12	12	12	12	12	12	12	12	4		3	3	3	3		4	4	4	4		12
4		Push/ control Handlift		0	0	0	0	0	0	0	0	0	0		0	0	0	0	0	0	0	0	0	0		0	0	0	0	0	0	0	0	0	0	0	0		0	0	0	0		0	0	0	0		0
5	Processing	Cut / peel potato with knife		0	0	0	0	0	0	0	0	0	0		0	0	0	0	0	0	0	0	0	0		0	0	0	0	0	0	0	0	0	0	0	0		0	0	0	0		0	0	0	0		0
6		Inspection QC chip		0	0	0	0	0	0	0	0	0	0		0	0	0	0	0	0	0	0	0	0		0	0	0	0	0	0	0	0	0	0	0	0		0	0	0	0		0	0	0	0		0
7	Packing	Handle Lift for potato-chip ingredient		0	0	0	0	0	0	0	0	0	0		0	0	0	0	0	0	0	0	0	0		0	0	0	0	0	0	0	0	0	0	0	0		0	0	0	0		0	0	0	0		0
8		Fill hopper for potato-chip ingredient		0	0	0	0	0	0	0	0	0	0		0	0	0	0	0	0	0	0	0	0		0	0	0	0	0	0	0	0	0	0	0	0		0	0	0	0		0	0	0	0		0
9		Change film roll		0	0	0	0	0	0	0	0	0	0		0	0	0	0	0	0	0	0	0	0		0	0	0	0	0	0	0	0	0	0	0	0		0	0	0	0		0	0	0	0		0
10		Pack big bag L1		0	0	0	0	0	0	0	0	0	0		0	0	0	0	0	0	0	0	0	0		0	0	0	0	0	0	0	0	0	0	0	0		0	0	0	0		0	0	0	0		0
11		Prepare big bag input L1		0	0	0	0	0	0	0	0	0	0		0	0	0	0	0	0	0	0	0	0		0	0	0	0	0	0	0	0	0	0	0	0		0	0	0	0		0	0	0	0		0
12		Close big bag L1		0	0	0	0	0	0	0	0	0	0		0	0	0	0	0	0	0	0	0	0		0	0	0	0	0	0	0	0	0	0	0	0		0	0	0	0		0	0	0	0		0
13		Pack boxes L1		0	0	0	0	0	0	0	0	0	0		0	0	0	0	0	0	0	0	0	0		0	0	0	0	0	0	0	0	0	0	0	0		0	0	0	0		0	0	0	0		0
14		Order big bag in cardboard box L2		0	0	0	0	0	0	0	0	0	0		0	0	0	0	0	0	0	0	0	0		0	0	0	0	0	0	0	0	0	0	0	0		0	0	0	0		0	0	0	0		0
15		Pack big bag in cardboard box L1		0	0	0	0	0	0	0	0	0	0		0	0	0	0	0	0	0	0	0	0		0	0	0	0	0	0	0	0	0	0	0	0		0	0	0	0		0	0	0	0		0
16		Pack big bag in cardboard box L2		0	0	0	0	0	0	0	0	0	0		0	0	0	0	0	0	0	0	0	0		0	0	0	0	0	0	0	0	0	0	0	0		0	0	0	0		0	0	0	0		0
17		Pack cardboard boxes		0	0	0	0	0	0	0	0	0	0		0	0	0	0	0	0	0	0	0	0		0	0	0	0	0	0	0	0	0	0	0	0		0	0	0	0		0	0	0	0		0
18		Order bag in to machine L2		0	0	0	0	0	0	0	0	0	0		0	0	0	0	0	0	0	0	0	0		0	0	0	0	0	0	0	0	0	0	0	0		0	0	0	0		0	0	0	0		0
19		Pulling box to fill Lift L2		0	0	0	0	0	0	0	0	0	0		0	0	0	0	0	0	0	0	0	0		0	0	0	0	0	0	0	0	0	0	0	0		0	0	0	0		0	0	0	0		0
20		Package sealing end Line		0	0	0	0	0	0	0	0	0	0		0	0	0	0	0	0	0	0	0	0		0	0	0	0	0	0	0	0	0	0	0	0		0	0	0	0		0	0	0	0		0
21		Fill boxes		0	0	0	0	0	0	0	0	0	0		0	0	0	0	0	0	0	0	0	0		0	0	0	0	0	0	0	0	0	0	0	0		0	0	0	0		0	0	0	0		0
22		Pack boxes		0	0	0	0	0	0	0	0	0	0		0	0	0	0	0	0	0	0	0	0		0	0	0	0	0	0	0	0	0	0	0	0		0	0	0	0		0	0	0	0		0
23	FG W/H	Hold cardboard boxes on conveyor		0	0	0	0	0	0	0	0	0	0		0	0	0	0	0	0	0	0	0	0		0	0	0	0	0	0	0	0	0	0	0	0		0	0	0	0		0	0	0	0		0
24		Handling package on pallets		0	0	0	0	0	0	0	0	0	0		0	0	0	0	0	0	0	0	0	0		0	0	0	0	0	0	0	0	0	0	0	0		0	0	0	0		0	0	0	0		0
25		Transporting pallets		0	0	0	0	0	0	0	0	0	0		0	0	0	0	0	0	0	0	0	0		0	0	0	0	0	0	0	0	0	0	0	0		0	0	0	0		0	0	0	0		0
[truncated: 12 more columns]

## Sheet: BRIEF
No	Department	Job characteristics	Risk level on specific position									highest risk level	Risk level on specific area				environment score				highest risk on position plus envi	Risk level on specific area plus envi				highest risk on area plus envi	Risk level on specific area plus envi				score for tool	lifting > 2 kg	tool selection (1)	tool selection (3)		criteria
			hand/wrist (left)	hand/wrist (right)	arm (left)	arm (right)	left shoulders	right shoulder	neck	back	leg		neck	upper limb	trunk	lower limb	temo	light	chemical/humid	noise		neck	upper limb	trunk	lower limb		neck	upper limb	trunk	lower limb
1	Cool Room	Inspect grade of raw potato	1	2	3	4	1	2	3	4	1	4	3	4	4	1	0	1	1	0	6	5	6	6	3	4	4	4	4	2	2	1	RULA	NIOSH		level	score			number MAX
2		Drive Forklift	4	3	2	1	4	3	2	1	4	4	2	4	1	4	0	1	0	0	5	3	5	2	5	4	2	4	1	4	4	0	REBA			1	0	to	2	4
3		Drive Handlift	2	3	2	1	2	1	2	3	2	3	2	3	3	2	0	0	0	1	4	3	4	4	3	3	2	3	3	2	2	1	RULA	NIOSH		2	3	to	3	1
4		Push/ control Handlift																																		3	4	to	4	1
5	Processing	Cut / peel potato with knife																																		4	5	to	9	2
6		Inspection QC chip
7	Packing	Handle Lift for potato-chip ingredient
8		Fill hopper for potato-chip ingredient
9		Change film roll
10		Pack big bag L1
11		Prepare big bag input L1
12		Close big bag L1
13		Pack boxes L1
14		Order big bag in cardboard box L2
15		Pack big bag in cardboard box L1
16		Pack big bag in cardboard box L2
17		Pack cardboard boxes
18		Order bag in to machine L2
19		Pulling box to fill Lift L2
20		Package sealing end Line
21		Fill boxes
22		Pack boxes
23	FG W/H	Hold cardboard boxes on conveyor
24		Handling package on pallets
25		Transporting pallets

## Sheet: RULA
No	Department	Job	RULA score	RULA risk level				criteria
1	Cool Room	Inspect grade of raw potato	3	2
2		Drive Forklift	6	3				level	score			number MAX
3		Drive Handlift	7	4				1	1	to	2	21
4		Push/ control Handlift	7	4				2	3	to	4	1
5	Prossesing	Cut / peel potato with knife		1				3	5	to	6	1
6		Inspection QC chip		1				4	7			2
7	Packing	Handle Lift for potato-chip ingredient		1
8		Fill hopper for potato-chip ingredient		1
9		change film roll		1
10		Pack big bag L1		1
11		Prepare big bag input L1		1
12		Close big bag L1		1
13		Pack boxes L1		1
14		Order big bag in cardboard box L2		1
15		Pack big bag in cardboard box L1		1
16		Pack big bag in cardboard box L2		1
17		Pack cardboard boxes		1
18		Order bag in to machine L2		1
19		Pulling box to fill Lift L2		1
20		Package sealing end Line		1
21		Fill boxes		1
22		Pack boxes		1
23	FG W/H	Hold cardboard boxes on conveyor		1
24		Handling package on pallets		1
25		Transporting pallets		1

## Sheet: REBA
No	Department	Job	REBA score	REBA score				criteria
1	Cool Room	Inspect grade of raw potato	1	1
2		Drive Forklift	6	3				level	score			number MAX
3		Drive Handlift	9	4				1	1	to	1	23
4		Push/ control Handlift		1				2	2	to	3	0
5	Prossesing	Cut / peel potato with knife		1				3	4	to	7	1
6		Inspection QC chip		1				4	8		11	1
7	Packing	Handle Lift for potato-chip ingredient		1
8		Fill hopper for potato-chip ingredient		1
9		change film roll		1
10		Pack big bag L1		1
11		Prepare big bag input L1		1
12		Close big bag L1		1
13		Pack boxes L1		1
14		Order big bag in cardboard box L2		1
15		Pack big bag in cardboard box L1		1
16		Pack big bag in cardboard box L2		1
17		Pack cardboard boxes		1
18		Order bag in to machine L2		1
19		Pulling box to fill Lift L2		1
20		Package sealing end Line		1
21		Fill boxes		1
22		Pack boxes		1
23	FG W/H	Hold cardboard boxes on conveyor		1
24		Handling package on pallets		1
25		Transporting pallets		1

## Sheet: HRA_RULA
No	Department	JOB	MSDs level Max	MSDs disconfort	RULA level	score of RULAxMSDs	HRA level					criteria
1	Cool Room	Inspect grade of raw potato	4	4	2	8	3					level	score			number MAX
2		Drive Forklift	1	1	3	3	2					0	0	to	0	22
3		Drive Handlift	4	4	4	16	4					1	1	to	2	0
4		Push/ control Handlift	0	0	4	0	0					2	3	to	4	1
5	Processing	Cut / peel potato with knife	0	0	1	0	0					3	6	to	8	1
6		Inspection QC chip	0	0	1	0	0					4	9	to	16	1
7	Packing	Handle Lift for potato-chip ingredient	0	0	1	0	0
8		Fill hopper for potato-chip ingredient	0	0	1	0	0
9		Change film roll	0	0	1	0	0
10		Pack big bag L1	0	0	1	0	0
11		Prepare big bag input L1	0	0	1	0	0
12		Close big bag L1	0	0	1	0	0
13		Pack boxes L1	0	0	1	0	0
14		Order big bag in cardboard box L2	0	0	1	0	0
15		Pack big bag in cardboard box L1	0	0	1	0	0
16		Pack big bag in cardboard box L2	0	0	1	0	0
17		Pack cardboard boxes	0	0	1	0	0
18		Order bag in to machine L2	0	0	1	0	0
19		Pulling box to fill Lift L2	0	0	1	0	0
20		Package sealing end Line	0	0	1	0	0
21		Fill boxes	0	0	1	0	0
22		Pack boxes	0	0	1	0	0
23	FG W/H	Hold cardboard boxes on conveyor	0	0	1	0	0
24		Handling package on pallets	0	0	1	0	0
25		Transporting pallets	0	0	1	0	0

## Sheet: Implement
	Guide to Implement
	MSDs Risk	Suggestion for implementation
	0	Health surveillance program
	level 1	Health surveillance program in specific area of MSDs
	level 2	Health surveillance program in specific area of MSDs and training
	level 3	Health surveillance program in specific area of MSDs and training, and workstation implementation
	level 4	Health surveillance program in specific area of MSDs, training, and workstation implementation by engineering design, and management
